# Supplementary material for: Redetermination of the crystal structure of NbF4
Source: Acta Crystallogr E Crystallogr Commun. 2016 Jul 29;72(Pt 8):1211–3. doi: 10.1107/S2056989016012081 (PMC4971875; doi:10.1107/S2056989016012081)
Supplement: Supplementary file 1 [file e-72-01211-sup1.cif]

##############################################################################
#                                                                            #
# This CIF contains the data in a paper accepted for publication in          #
# Acta Crystallographica Section E. It conforms to the requirements of       #
# Notes for Authors for Acta Crystallographica Section E, and has been       #
# peer reviewed under the auspices of the IUCr Commission on Journals.       #
#                                                                            #
# Full details of the Crystallographic Information File format               #
# are given in the paper "The Crystallographic Information File (CIF):       #
# a New Standard Archive File for Crystallography" by S. R. Hall, F. H.      #
# Allen and I. D. Brown [Acta Cryst. (1991), A47, 655-685].                  #
#                                                                            #
# The current version of the core CIF dictionary is obtainable from          #
# ftp://ftp.iucr.org/pub/cif_core.dic.                                       #
#                                                                            #
# Software is freely available for graphical display of the structure(s)     #
# in this CIF. For information consult the CIF software page                 #
# http://www.iucr.org/resources/cif/software.                                #
#                                                                            #
# This file may be used for bona fide research purposes within the           #
# scientific community so long as proper attribution is given to the journal # 
# article from which it was obtained.                                        #
#                                                                            #
##############################################################################
data_I
_audit_creation_method     'SHELXL-2014/7'
_journal_date_recd_electronic     2016-07-10
_journal_date_accepted     2016-07-25
_journal_name_full     'Acta Crystallographica, Section E'
_journal_year     2016
_journal_volume     72
_journal_issue      8
_journal_page_first     1211
_journal_page_last     1213
_journal_paper_category     GI
_journal_paper_doi     10.1107/S2056989016012081
_journal_coeditor_code     WM5309
_publ_contact_author_name     'Florian Kraus'
_publ_contact_author_address
;
Anorganische Chemie
Fachbereich Chemie
Philipps-Universit\"at Marburg
Hans-Meerwein-Strasse 4
35032 Marburg
Germany
;
_publ_contact_author_email     'florian.kraus@chemie.uni-marburg.de'
_publ_contact_author_fax     ?
_publ_contact_author_phone     '+49 6421 28 26 66 8'
_publ_section_title
;
Redetermination of the crystal structure of NbF~4~
;
loop_
    _publ_author_name
    _publ_author_footnote
    _publ_author_address
    'Bandemehr, Jascha' .
;
Anorganische Chemie
Fachbereich Chemie
Philipps-Universit\"at Marburg
Hans-Meerwein-Strasse 4
35032 Marburg
Germany
;
    'Conrad, Matthias' .
;
Anorganische Chemie
Fachbereich Chemie
Philipps-Universit\"at Marburg
Hans-Meerwein-Strasse 4
35032 Marburg
Germany
;
    'Kraus, Florian' .
;
Anorganische Chemie
Fachbereich Chemie
Philipps-Universit\"at Marburg
Hans-Meerwein-Strasse 4
35032 Marburg
Germany
;
_publ_section_synopsis
;
We present the first single-crystal X-ray structure analysis of NbF~4~ and
compare some structural details with those obtained from previous powder X-ray
diffraction studies. NbF~4~ crystallizes in the SnF~4~ structure type.
;
_chemical_name_systematic
;
Niobium(IV) tetrafluoride
;
_chemical_name_common     ?
_chemical_formula_moiety     'Nb F4'
_chemical_formula_sum     'F4 Nb'
_chemical_formula_structural     'Nb F4'
_chemical_formula_iupac     'Nb F4'
_chemical_formula_weight     168.91
_chemical_melting_point     ?
_shelx_space_group_comment
;
The symmetry employed for this shelxl refinement is uniquely defined
by the following loop, which should always be used as a source of
symmetry information in preference to the above space-group names.
They are only intended as comments.
;
_space_group_crystal_system     tetragonal
_space_group_name_H-M_alt     'I 4/m m m'
_space_group_name_Hall     '-I 4 2'
loop_
    _space_group_symop_operation_xyz
    'x, y, z'
    '-x, -y, z'
    '-y, x, z'
    'y, -x, z'
    '-x, y, -z'
    'x, -y, -z'
    'y, x, -z'
    '-y, -x, -z'
    'x+1/2, y+1/2, z+1/2'
    '-x+1/2, -y+1/2, z+1/2'
    '-y+1/2, x+1/2, z+1/2'
    'y+1/2, -x+1/2, z+1/2'
    '-x+1/2, y+1/2, -z+1/2'
    'x+1/2, -y+1/2, -z+1/2'
    'y+1/2, x+1/2, -z+1/2'
    '-y+1/2, -x+1/2, -z+1/2'
    '-x, -y, -z'
    'x, y, -z'
    'y, -x, -z'
    '-y, x, -z'
    'x, -y, z'
    '-x, y, z'
    '-y, -x, z'
    'y, x, z'
    '-x+1/2, -y+1/2, -z+1/2'
    'x+1/2, y+1/2, -z+1/2'
    'y+1/2, -x+1/2, -z+1/2'
    '-y+1/2, x+1/2, -z+1/2'
    'x+1/2, -y+1/2, z+1/2'
    '-x+1/2, y+1/2, z+1/2'
    '-y+1/2, -x+1/2, z+1/2'
    'y+1/2, x+1/2, z+1/2'
_cell_length_a     4.0876(5)
_cell_length_b     4.0876(5)
_cell_length_c     8.1351(19)
_cell_angle_alpha     90
_cell_angle_beta     90
_cell_angle_gamma     90
_cell_volume     135.93(5)
_cell_formula_units_Z     2
_cell_measurement_reflns_used     2534
_cell_measurement_theta_min     5.01
_cell_measurement_theta_max     42.18
_cell_measurement_temperature     293(2)
_exptl_crystal_description     'plate'
_exptl_crystal_colour     'green'
_exptl_crystal_size_max     0.060
_exptl_crystal_size_mid     0.035
_exptl_crystal_size_min     0.009
_exptl_crystal_density_diffrn     4.127
_exptl_crystal_density_meas     ?
_exptl_crystal_density_method     ?
_exptl_crystal_F_000     154
loop_
    _exptl_crystal_face_index_h
    _exptl_crystal_face_index_k
    _exptl_crystal_face_index_l
    _exptl_crystal_face_perp_dist
    0 0 1 0.0090
    0 0 -1 0.0090
    1 0 0 0.0350
    -1 0 0 0.0350
    0 1 0 0.0600
    0 -1 0 0.0600
_exptl_absorpt_coefficient_mu     4.320
_exptl_absorpt_correction_type     integration
_exptl_absorpt_process_details
;
(<i>X-RED32</i> and <i>X-SHAPE</i>; Stoe & Cie, 2009)
;
_shelx_estimated_absorpt_T_min     ?
_shelx_estimated_absorpt_T_max     ?
_exptl_absorpt_correction_T_min     0.6639
_exptl_absorpt_correction_T_max     0.9246
_diffrn_ambient_temperature     293(2)
_diffrn_radiation_type     MoK\a
_diffrn_radiation_wavelength     0.71073
_diffrn_radiation_monochromator     'plane graphite'
_diffrn_measurement_device_type     'Stoe IPDS 2T'
_diffrn_measurement_device     '2-circle goniometer'
_diffrn_measurement_method     'rotation method'
_diffrn_detector_area_resol_mean     6.67
_diffrn_reflns_number     1392
_diffrn_reflns_av_R_equivalents     0.0574
_diffrn_reflns_theta_min     5.012
_diffrn_reflns_theta_max     42.135
_diffrn_measured_fraction_theta_max     0.965
_diffrn_reflns_limit_h_min     -7
_diffrn_reflns_limit_h_max     5
_diffrn_reflns_limit_k_min     -7
_diffrn_reflns_limit_k_max     7
_diffrn_reflns_limit_l_min     -14
_diffrn_reflns_limit_l_max     15
_refine_special_details     ?
_reflns_number_total     167
_reflns_number_gt     167
_reflns_threshold_expression     'I > 2\s(I)'
_refine_ls_structure_factor_coef     Fsqd
_refine_ls_matrix_type     full
_refine_ls_R_factor_all     0.0139
_refine_ls_R_factor_gt     0.0139
_refine_ls_wR_factor_gt     0.0322
_refine_ls_wR_factor_ref     0.0322
_refine_ls_goodness_of_fit_ref     0.982
_refine_ls_restrained_S_all     0.982
_refine_ls_number_reflns     167
_refine_ls_number_parameters     10
_refine_ls_number_restraints     0
_refine_ls_weighting_scheme     calc
_refine_ls_weighting_details
                      'w=1/[\s^2^(Fo^2^)+(0.0250P)^2^] where P=(Fo^2^+2Fc^2^)/3'
_atom_sites_solution_primary     isomor
_atom_sites_solution_secondary     isomor
_refine_ls_shift/su_max     0.000
_refine_ls_shift/su_mean     0.000
_refine_diff_density_max     0.691
_refine_diff_density_min     -0.580
_refine_ls_extinction_method
;
SHELXL2014 (Sheldrick, 2015)
;
_refine_ls_extinction_coef     0.026(5)
_refine_ls_extinction_expression
                                  'Fc^*^=kFc[1+0.001xFc^2^\l^3^/sin(2\q)]^-1/4^'
loop_
    _atom_type_symbol
    _atom_type_description
    _atom_type_scat_dispersion_real
    _atom_type_scat_dispersion_imag
    _atom_type_scat_source
    'F' 'F' 0.0171 0.0103
                         'International Tables Vol C Tables 4.2.6.8 and 6.1.1.4'
    'Nb' 'Nb' -2.0727 0.6215
                         'International Tables Vol C Tables 4.2.6.8 and 6.1.1.4'
_computing_data_collection
;
X-AREA (Stoe & Cie, 2011)
;
_computing_cell_refinement
;
X-AREA (Stoe & Cie, 2011)
;
_computing_data_reduction
;
X-RED32 (Stoe & Cie, 2009)
;
_computing_structure_refinement
;
SHELXL2014 (Sheldrick, 2015)
;
_computing_molecular_graphics
;
DIAMOND (Brandenburg, 2015)
;
_computing_publication_material
;
SHELXL2014 (Sheldrick, 2015)
;
loop_
    _atom_site_type_symbol
    _atom_site_label
    _atom_site_fract_x
    _atom_site_fract_y
    _atom_site_fract_z
    _atom_site_U_iso_or_equiv
    _atom_site_adp_type
    _atom_site_calc_flag
    _atom_site_occupancy
    _atom_site_disorder_assembly
    _atom_site_disorder_group
    Nb Nb 0.0000 0.0000 0.0000 0.00798(9) Uani d 1 . .
    F F1 0.0000 0.5000 0.0000 0.0167(3) Uani d 1 . .
    F F2 0.0000 0.0000 0.2277(2) 0.0209(3) Uani d 1 . .
loop_
    _atom_site_aniso_label
    _atom_site_aniso_U_11
    _atom_site_aniso_U_22
    _atom_site_aniso_U_33
    _atom_site_aniso_U_12
    _atom_site_aniso_U_13
    _atom_site_aniso_U_23
    Nb 0.00583(10) 0.00583(10) 0.01230(11) 0.000 0.000 0.000
    F1 0.0211(7) 0.0056(5) 0.0235(6) 0.000 0.000 0.000
    F2 0.0239(5) 0.0239(5) 0.0149(5) 0.000 0.000 0.000
_geom_special_details
;
 All esds (except the esd in the dihedral angle between two l.s. planes)
 are estimated using the full covariance matrix.  The cell esds are taken
 into account individually in the estimation of esds in distances, angles
 and torsion angles; correlations between esds in cell parameters are only
 used when they are defined by crystal symmetry.  An approximate (isotropic)
 treatment of cell esds is used for estimating esds involving l.s. planes.
;
loop_
    _geom_bond_atom_site_label_1
    _geom_bond_atom_site_label_2
    _geom_bond_site_symmetry_2
    _geom_bond_distance
    _geom_bond_publ_flag
    Nb F2 17 1.8524(19) ?
    Nb F2 . 1.8524(19) ?
    Nb F1 . 2.0438(3) ?
    Nb F1 1_545 2.0438(3) ?
    Nb F1 3 2.0438(3) ?
    Nb F1 3_655 2.0438(3) ?
    F1 Nb 1_565 2.0438(3) ?
loop_
    _geom_angle_atom_site_label_1
    _geom_angle_atom_site_label_2
    _geom_angle_atom_site_label_3
    _geom_angle_site_symmetry_1
    _geom_angle_site_symmetry_3
    _geom_angle
    _geom_angle_publ_flag
    F2 Nb F2 17 . 180.0 ?
    F2 Nb F1 17 . 90.0 ?
    F2 Nb F1 . . 90.0 ?
    F2 Nb F1 17 1_545 90.0 ?
    F2 Nb F1 . 1_545 90.0 ?
    F1 Nb F1 . 1_545 180.0 ?
    F2 Nb F1 17 3 90.0 ?
    F2 Nb F1 . 3 90.0 ?
    F1 Nb F1 . 3 90.0 ?
    F1 Nb F1 1_545 3 90.0 ?
    F2 Nb F1 17 3_655 90.0 ?
    F2 Nb F1 . 3_655 90.0 ?
    F1 Nb F1 . 3_655 90.0 ?
    F1 Nb F1 1_545 3_655 90.0 ?
    F1 Nb F1 3 3_655 180.0 ?
    Nb F1 Nb 1_565 . 180.0 ?
_shelx_hkl_file
;
  -1  -1   0 4093.51   20.81   0
  -2   0   0 9999.99   18.81   0
  -2   2   0 6735.38   12.71   0
  -2  -2   0 6003.31   15.27   0
   1  -3   0 1985.44    8.92   0
   1   3   0 1945.72    9.52   0
  -1  -3   0 1781.44    8.78   0
   1  -3   0 1821.71    8.29   0
   3   1   0 1899.63    8.25   0
  -3  -1   0 1774.72    9.65   0
  -3  -1   0 2044.94    9.62   0
  -3   1   0 1924.63    8.61   0
  -1  -3   0 2002.89    7.32   0
  -3  -3   0 1157.10    7.03   0
  -3   3   0 1250.83    7.46   0
  -3  -3   0 1129.33    9.25   0
   3  -3   0 1236.04   13.63   0
  -3   3   0 1065.65    6.18   0
   3   3   0 1150.66    8.06   0
   0   4   0 2998.09    9.36   0
  -4   0   0 2948.62    9.56   0
   0  -4   0 2940.26    9.39   0
   4   0   0 3001.55    8.76   0
  -2   4   0 2146.04    8.16   0
  -4  -2   0 2292.72    8.38   0
   4   2   0 2370.01    8.85   0
  -2  -4   0 2438.71    7.59   0
  -2  -4   0 2233.99   10.14   0
  -4  -2   0 2283.42   12.58   0
  -4   2   0 2063.18    7.32   0
  -2   4   0 1922.31    7.93   0
   2  -4   0 2547.67    9.84   0
   2   4   0 2360.84   10.58   0
  -4   2   0 2294.06    8.25   0
  -4   4   0 1246.43    7.56   0
  -4  -4   0 1176.89    9.45   0
   4   4   0 1163.40    9.48   0
  -5  -1   0  739.74    8.98   0
   1   5   0  783.40    9.08   0
  -1   5   0  710.95    6.64   0
   5   1   0  780.47    6.56   0
  -5   1   0  740.31    6.98   0
  -5   1   0  587.41    5.93   0
  -1  -5   0  757.88    6.21   0
  -5  -1   0  714.49    8.86   0
   1  -5   0  800.18    7.15   0
  -1  -5   0  736.13    6.81   0
  -5  -3   0  543.80    7.92   0
  -3  -5   0  517.48    8.02   0
  -5   3   0  577.00    7.01   0
   3  -5   0  527.14    9.72   0
  -3   5   0  582.43    7.00   0
  -5   5   0  306.23    7.66   0
  -6   0   0 1033.05    8.37   0
  -2  -6   0  809.02    9.06   0
  -6   2   0  873.54    7.71   0
  -6  -2   0  864.47   11.22   0
  -2   6   0  933.21    7.69   0
  -6   4   0  515.72    8.30   0
  -4   6   0  571.81    8.13   0
  -7   1   0  282.57    8.54   0
   1   7   0  -77.00    9.45   0
  -7  -1   0  276.03   10.17   0
  -1   7   0  257.64    8.15   0
  -7   3   0  225.56    9.44   0
  -2  -1  -1 3051.24   12.50   0
  -2   1   1 3707.10   11.93   0
  -2   1  -1 3790.42   12.13   0
  -1  -2  -1 3184.08   11.93   0
  -1   2   1 3143.49    9.95   0
   1   2   1 3397.18   12.51   0
  -1   2  -1 3581.19   11.73   0
  -2   1   1 3080.38    9.90   0
  -2  -1   1 3003.38   14.94   0
  -1   2   1 3562.90   12.98   0
   1  -2  -1 3528.72   11.68   0
  -1  -2   1 3117.30   14.08   0
   3   0  -1 2341.44    8.58   0
  -3   0   1 2224.36    9.36   0
   0  -3  -1 2148.27    8.83   0
   0  -3   1 2072.04    9.85   0
   0   3  -1 2104.88    9.77   0
  -3   0  -1 2083.23    9.21   0
  -3   2  -1 1782.75    8.27   0
  -2   3   1 1728.07    8.30   0
  -2  -3   1 1816.72    7.11   0
   2  -3  -1 1859.64    9.44   0
   3   2  -1 1759.27    9.29   0
  -2   3  -1 1872.81    8.46   0
  -2  -3  -1 1697.39    8.84   0
   2  -3   1 1874.47    9.61   0
   2   3   1 1764.33    8.57   0
  -2  -3  -1 1858.33    7.05   0
  -3  -2   1 1702.74   10.28   0
  -3  -2  -1 1845.24    7.62   0
  -2   3  -1 1630.06    7.09   0
  -3   2  -1 1592.40    6.73   0
  -2   3   1 1676.99    6.99   0
  -3   2   1 1797.56    8.35   0
  -2  -3   1 1633.02    9.69   0
   2   3  -1 1699.85   10.13   0
  -3  -2   1 1803.60    7.46   0
  -3  -2  -1 1685.80   11.85   0
  -3   2   1 1590.41    6.90   0
   3   2   1 1744.34    7.91   0
  -1  -4   1 1418.98    8.07   0
  -4  -1   1 1401.47   10.21   0
   1  -4  -1 1401.87    8.30   0
  -1   4  -1 1421.62    7.10   0
  -4  -1  -1 1527.20    9.08   0
  -1  -4  -1 1538.57    6.68   0
  -4   1  -1 1439.53    7.77   0
  -4  -1   1 1513.84    8.73   0
   1   4   1 1516.84    8.11   0
  -4   1   1 1499.46    7.66   0
  -1  -4   1 1499.83    6.58   0
  -1  -4  -1 1428.67    7.85   0
   4   1  -1 1535.78    7.39   0
   1   4  -1 1583.82    9.73   0
   1  -4   1 1574.76    7.21   0
  -1   4  -1 1551.20    7.96   0
  -4  -1  -1 1447.52    8.66   0
  -4   1   1 1279.57    7.13   0
   1  -4  -1 1572.28    7.14   0
   4   1   1 1458.97    7.02   0
   3  -4   1 1069.98   10.06   0
  -3  -4  -1  951.13    7.48   0
  -3   4  -1  866.27    6.44   0
  -4  -3   1  888.12    6.27   0
  -3   4  -1  963.15    7.08   0
  -4   3   1  815.35    6.27   0
   4   3  -1 1028.15    8.23   0
  -3   4   1  859.92    6.42   0
  -3  -4   1  861.16    6.30   0
  -4  -3  -1  944.27    8.29   0
   3  -4  -1 1025.83    9.92   0
   3   4  -1 1008.19    9.18   0
   3   4   1  983.75    7.38   0
  -3  -4   1  963.72    9.47   0
  -3   4   1 1024.74    7.07   0
  -4   3  -1  867.72    6.30   0
  -4  -3  -1  880.80    6.36   0
  -4   3  -1  959.61    6.94   0
  -3  -4  -1  903.31    6.32   0
   4   3   1  971.45    7.89   0
  -4   3   1 1016.70    7.08   0
  -4  -3   1  961.11    9.20   0
   5   0   1  872.20    6.48   0
  -5   0   1  665.66    6.53   0
   0   5  -1  804.80    8.23   0
   0  -5  -1  828.44    7.84   0
  -5   0   1  831.07    7.35   0
   0   5   1  805.42    7.83   0
  -5   0  -1  855.23    7.46   0
  -5  -2   1  739.50    8.79   0
  -2  -5  -1  730.45    7.95   0
   2  -5  -1  744.00    8.03   0
   2   5  -1  747.89    8.68   0
  -5   2   1  777.38    6.92   0
  -2   5   1  735.37    6.79   0
  -5  -2  -1  626.50    7.46   0
  -5  -2  -1  722.35    8.62   0
   2  -5   1  779.14    7.03   0
  -2   5  -1  813.40    6.90   0
  -5   2  -1  748.87    6.98   0
  -5  -2   1  604.92    7.59   0
   5   2   1  726.88    6.93   0
  -2  -5   1  713.08    7.95   0
   2   5   1  747.89    7.77   0
   5   2  -1  765.41    8.00   0
  -4   5  -1  479.22    7.07   0
  -4   5   1  500.16    8.01   0
  -4  -5  -1  463.09    8.81   0
  -5  -4   1  453.35   10.38   0
  -4  -5   1  433.85   10.50   0
  -5   4   1  503.68    7.17   0
  -5   4  -1  488.26    7.08   0
  -5  -4  -1  477.26    9.22   0
  -6  -1  -1  633.19    9.59   0
  -1   6  -1  689.16    8.21   0
  -1   6   1  710.59    7.19   0
  -6   1  -1  643.77    8.58   0
  -6   1   1  650.78    7.54   0
  -1  -6  -1  612.82    7.22   0
  -6  -1   1  642.22   10.36   0
  -3   6  -1  492.54    7.45   0
  -6  -3   1  423.40   10.06   0
  -6   3   1  478.72    7.58   0
  -6  -3  -1  461.10    9.12   0
  -3   6   1  539.29    7.49   0
  -6   3  -1  501.37    7.53   0
  -3  -6  -1  438.36    9.30   0
   0   7   1 -154.77    9.45   0
  -7   0  -1  349.92   10.25   0
   0   7  -1  330.47    9.76   0
  -7   0   1  309.49    9.28   0
  -7   2  -1  283.20    8.57   0
  -2   7   1  292.52    8.40   0
  -2   7  -1  252.69    8.55   0
  -7   2   1  278.06    9.09   0
  -7  -2  -1  259.36   12.57   0
   0   0  -2 4696.75   22.79   0
   1  -1  -2   96.41    9.91   0
   1  -1   2   86.63    8.94   0
  -1   1  -2  100.53   11.06   0
  -1   1   2   94.75    8.69   0
   1   1   2   96.33    8.97   0
  -1  -1  -2   92.90    7.35   0
  -1   1   2   82.69    7.27   0
   1   1   2   95.32    8.66   0
   0  -2  -2 3374.10   10.44   0
   0  -2  -2 3323.05   13.22   0
  -2   0   2 3242.36   12.23   0
   2   0   2 3053.95   10.37   0
  -2   0  -2 3410.95   12.14   0
   0   2   2 3631.36   11.73   0
   0   2   2 3097.67   10.58   0
   0   2  -2 3419.43   14.19   0
  -2   2  -2 2169.66    7.89   0
  -2   2   2 2120.47    7.61   0
  -2   2   2 2454.18   11.40   0
  -2  -2   2 2226.40   13.94   0
   2  -2  -2 2389.57   11.52   0
  -2  -2  -2 2423.82   10.76   0
   2   2   2 2616.40    9.13   0
  -2   2  -2 2475.89    9.32   0
  -2  -2  -2 2499.45    8.38   0
  -3   1  -2  347.24    6.96   0
  -3  -1  -2  374.10    6.84   0
   1  -3   2  372.62    5.59   0
   3  -1   2  358.86    5.47   0
  -3   1   2  375.29   10.12   0
  -3   1   2  317.65    6.13   0
  -1   3  -2  336.42    5.59   0
  -3   1   2  354.52    6.95   0
  -1   3  -2  379.18    7.88   0
   1  -3  -2  378.90    5.55   0
  -1  -3  -2  354.24    7.03   0
  -3  -1   2  340.36    9.00   0
  -3  -1  -2  334.14    7.75   0
  -1  -3  -2  373.25    5.30   0
   3   1  -2  375.49    7.05   0
  -1   3   2  349.91    5.43   0
  -1  -3   2  330.05    7.38   0
  -1   3   2  379.71    7.60   0
   1   3  -2  361.67    8.56   0
   1  -3  -2  350.07    6.72   0
  -3   3   2  425.37    6.57   0
  -3  -3   2  386.33    5.95   0
  -3  -3  -2  400.39    5.25   0
  -3  -3   2  377.94    8.42   0
   3   3   2  402.32    5.86   0
  -3  -3  -2  390.47    8.56   0
  -3   3  -2  425.74    6.37   0
   3   3  -2  427.41    8.17   0
  -3   3   2  379.65    5.27   0
   3  -3   2  432.05   10.95   0
  -3   3  -2  368.14    5.97   0
   0   4  -2 1569.69    9.33   0
  -4   0   2 1313.07    6.62   0
  -4   0   2 1566.42   10.65   0
  -4   0   2 1430.81    9.40   0
   0  -4  -2 1549.45    7.31   0
   0   4  -2 1437.06    7.84   0
   4   0   2 1493.75    6.86   0
   0  -4  -2 1394.84    7.47   0
  -4   0  -2 1411.26    7.97   0
   4   2   2 1196.37    7.69   0
   2  -4  -2 1301.67    8.26   0
   2   4   2 1234.46    8.93   0
  -2   4  -2 1107.27    6.66   0
  -4   2   2 1059.60    6.23   0
   2   4  -2 1229.56   10.28   0
  -2   4   2 1115.71    6.49   0
  -4  -2   2 1240.69   10.84   0
  -2  -4  -2 1222.31    7.74   0
   4   2  -2 1306.49    8.65   0
  -2  -4   2 1205.64    9.79   0
  -2  -4  -2 1237.12    6.44   0
  -4   2   2 1267.41    7.42   0
  -4  -2   2 1147.20    7.34   0
  -2   4  -2 1161.96    7.23   0
  -4   2  -2 1283.40    7.39   0
  -4  -2  -2 1155.59    7.63   0
  -2  -4   2 1241.11    6.44   0
   2  -4   2 1349.84    8.13   0
  -4   2  -2 1066.18    6.30   0
  -4  -2  -2 1250.47    8.81   0
  -4   4   2  811.45    7.08   0
  -4  -4   2  697.91   11.06   0
  -4  -4  -2  720.13    7.60   0
   4   4  -2  840.51   11.41   0
  -4   4  -2  765.74    7.05   0
   1   5  -2  347.62    8.38   0
  -1   5  -2  307.08    6.24   0
  -5  -1   2  251.60    5.22   0
  -1   5   2  311.45    7.04   0
  -1  -5  -2  354.72    6.40   0
  -1  -5  -2  345.77    5.63   0
  -5   1   2  342.55    6.54   0
   5   1   2  334.07    6.05   0
   1  -5   2  344.08    5.86   0
  -5  -1  -2  332.88    8.38   0
  -5  -1   2  324.70    7.64   0
   1   5   2  319.43    7.97   0
   1  -5  -2  335.32    6.09   0
  -5   1  -2  330.67    6.58   0
  -1   5  -2  353.83    7.32   0
  -5   1   2  256.02    5.32   0
  -1  -5   2  334.39    5.78   0
  -5  -1   2  310.80    7.49   0
  -5  -1  -2  302.48    8.33   0
   1  -5  -2  346.50    5.94   0
  -5  -3   2  265.08    9.95   0
  -5   3  -2  289.42    6.69   0
  -3   5   2  307.21    7.48   0
  -3  -5  -2  269.92    8.11   0
   3   5  -2  287.98   11.60   0
  -5  -3  -2  297.00    8.50   0
  -5   3   2  294.84    6.92   0
  -3   5  -2  303.24    6.53   0
   3  -5   2  293.93    9.15   0
  -5  -5  -2  152.68   10.53   0
  -5   5   2  203.66    8.44   0
  -5   5  -2  194.76    7.68   0
  -6   0  -2  660.05    7.66   0
   0   6  -2  691.18    8.73   0
   0  -6  -2  634.19    8.10   0
  -6   0   2  659.11    8.05   0
  -6  -2   2  555.60   10.30   0
  -6  -2  -2  537.53   10.34   0
  -2  -6  -2  542.38    8.46   0
  -6   2   2  580.58    7.54   0
  -2   6   2  629.65    7.24   0
  -2   6  -2  569.84    7.35   0
  -6   2  -2  598.17    7.36   0
   2   6  -2  598.36   11.97   0
  -4   6   2  421.46    8.17   0
  -6   4   2  414.79    8.45   0
  -4   6  -2  339.76    8.35   0
  -6   4  -2  365.40    7.99   0
  -1  -7  -2  177.38    8.28   0
  -7  -1  -2  180.92    9.68   0
  -1   7  -2  166.14    9.48   0
  -7   1   2  170.35   10.16   0
  -1   7   2  -40.89    8.10   0
  -7   1  -2  189.58    9.62   0
   1   0  -3 2250.12   14.09   0
   1   0   3 2605.82   13.50   0
   0   1  -3 2240.73   16.21   0
   0   1   3 2251.36   11.04   0
   1   0   3 2191.99   11.31   0
   0  -1  -3 2348.52   10.83   0
   2  -1   3 1913.57   13.61   0
   2   1   3 1951.05    9.27   0
  -2  -1  -3 1841.20   10.02   0
   1   2   3 1816.57    8.77   0
  -2   1   3 1714.83    7.95   0
   2  -1   3 1599.87    7.61   0
  -2  -1   3 1726.04   15.59   0
  -1   2  -3 1862.00    9.10   0
  -2  -1   3 1782.12   13.83   0
   1  -2  -3 1824.83    8.76   0
  -1  -2  -3 1872.79    7.61   0
   2   1   3 1775.02    8.26   0
   1   2   3 2051.45    8.92   0
  -2   1  -3 1842.83    8.94   0
  -2  -1  -3 1924.89    8.64   0
  -1   2   3 1954.94   10.23   0
  -1   2   3 1761.15    7.67   0
  -2   1   3 1830.80   10.68   0
   1  -2  -3 1885.35    8.55   0
  -1  -2  -3 1848.07   10.99   0
  -3   0   3 1265.60    7.99   0
  -3   0   3 1362.65    9.25   0
   3   0   3 1339.32    6.93   0
   3   0   3 1437.62   10.05   0
   0  -3  -3 1420.23    6.85   0
   0   3   3 1450.41    8.01   0
   0   3  -3 1297.72    9.11   0
   0   3  -3 1387.79    9.61   0
   0  -3  -3 1326.24    8.02   0
   0   3   3 1285.68    6.98   0
  -3   0  -3 1326.99    8.38   0
  -3  -2  -3 1140.94    9.91   0
  -3   2  -3 1145.60    7.45   0
   2  -3  -3 1123.45    7.23   0
  -3  -2   3 1123.18   13.07   0
  -2   3   3 1222.90    8.83   0
  -3  -2  -3 1153.17    6.64   0
  -2   3  -3 1100.32    6.56   0
   2   3   3 1247.01    7.38   0
  -3   2   3 1261.21    9.29   0
  -2   3   3 1075.02    6.17   0
   2  -3  -3 1185.76    8.19   0
  -2  -3  -3 1158.23    8.31   0
  -2   3  -3 1199.73    7.52   0
  -2  -3  -3 1227.46    6.33   0
  -3   2   3 1048.11    6.97   0
   2  -3   3 1236.65    8.28   0
   3  -2   3 1258.09   17.50   0
   3  -2   3 1250.42   18.26   0
  -3   2   3 1248.52    7.72   0
  -4  -1   3  929.64    7.43   0
  -4  -1  -3 1021.17    8.15   0
  -1   4  -3 1106.08    8.39   0
  -4   1   3  869.69    5.91   0
  -4  -1  -3 1045.58    7.84   0
   1  -4   3 1081.87    7.31   0
  -4   1  -3 1031.94    7.38   0
   1  -4  -3  989.24    7.04   0
  -1   4  -3  972.03    7.57   0
  -1  -4  -3 1017.75    7.43   0
   1  -4  -3 1098.51    7.32   0
   1   4  -3 1129.62    9.90   0
  -4  -1   3 1012.22   10.24   0
  -1   4   3  954.19    6.29   0
  -1  -4  -3 1033.05    6.67   0
  -4   1   3 1109.59   11.48   0
  -4   1   3 1052.33    7.33   0
   4  -1   3 1069.89    7.17   0
  -1  -4   3 1026.93    6.64   0
   1   4  -3 1080.81    9.89   0
   3   4   3  716.26    7.27   0
   4   3   3  729.79    6.83   0
  -4   3  -3  652.43    6.42   0
  -3   4   3  618.74    6.21   0
  -4   3   3  786.72    7.82   0
  -3  -4   3  631.37    6.17   0
  -4  -3  -3  608.76    7.03   0
  -4   3   3  553.78    6.75   0
  -3  -4  -3  751.05    8.78   0
  -3   4  -3  765.87    6.90   0
  -3   4   3  712.62    6.79   0
   3  -4   3  809.62    9.34   0
  -4  -3   3  622.40    6.14   0
  -3  -4  -3  626.54    6.18   0
  -4  -3  -3  733.09    9.52   0
  -4   3  -3  795.16    6.96   0
  -5   0  -3  648.36    7.13   0
  -5   0   3  699.56   12.62   0
  -5   0   3  480.30    5.82   0
   0   5  -3  597.86    7.60   0
   0   5  -3  632.01    8.60   0
  -5   0   3  613.40   10.33   0
  -5   0   3  638.05    8.33   0
   5   0   3  649.59    6.56   0
   0  -5  -3  627.92    6.77   0
   0  -5  -3  651.22    6.31   0
  -5  -2   3  570.83   10.33   0
  -5   2  -3  601.22    6.90   0
   2  -5   3  533.75    8.12   0
  -5  -2   3  434.92    7.62   0
  -5  -2  -3  598.78    7.99   0
  -5   2   3  587.25    7.09   0
  -5  -2  -3  442.48    7.54   0
   2   5  -3  554.83   13.09   0
  -2   5  -3  593.55    6.76   0
   2  -5  -3  518.72    8.02   0
  -2  -5  -3  570.92    7.07   0
  -5  -2   3  440.56    6.48   0
   2   5  -3  575.47   12.28   0
  -5   4  -3  399.47    7.23   0
  -4   5   3  437.99    7.32   0
  -4  -5  -3  393.11    9.31   0
  -5  -4  -3  374.56    8.53   0
  -4   5  -3  394.51    7.23   0
  -5   4   3  427.09    7.26   0
  -6   1  -3  535.60    8.33   0
   1   6  -3  532.36    9.77   0
  -6  -1  -3  520.00    9.13   0
  -6  -1   3  497.41   10.35   0
  -1   6  -3  470.85    8.22   0
  -1  -6  -3  515.24    8.23   0
  -6  -1   3  513.31   12.92   0
  -6   1   3  513.09    7.78   0
  -3  -6  -3  363.10    9.12   0
  -3   6  -3  384.38    7.74   0
  -6   3  -3  385.06    8.35   0
  -3   6   3  431.30    7.68   0
  -6  -3  -3  378.05   10.95   0
  -6   3   3  390.62    7.88   0
  -7   0  -3  272.03    8.89   0
  -7   0   3  223.82   11.96   0
  -7   2   3  200.94   11.04   0
  -7  -2  -3  189.65   10.89   0
  -7   2  -3  233.90    8.77   0
  -2   7   3  242.02    9.86   0
   1  -1   4 2253.16    9.83   0
   1   1   4 2181.94    9.55   0
  -1   1  -4 2309.23   10.21   0
  -1   1   4 2154.19   10.06   0
  -1   1   4 2382.62   10.98   0
  -1  -1  -4 2407.21   11.08   0
   1   1   4 2539.29   10.19   0
   1  -1  -4 2325.45   10.11   0
  -1  -1  -4 2351.21    9.11   0
   2   0   4 5194.74   11.39   0
  -2   0  -4 5420.09   12.38   0
   0  -2  -4 5602.90   12.58   0
   0   2   4 6111.11   13.19   0
   0   2   4 5314.60   11.44   0
   2  -2   4 3209.79    9.15   0
  -2   2   4 4036.78   11.49   0
  -2   2  -4 3782.07   10.52   0
   2  -2  -4 3769.74   10.40   0
  -2  -2  -4 3984.88   10.37   0
   2   2   4 3738.90   10.19   0
   2   2   4 4163.09   10.68   0
  -2   2   4 3667.98    9.35   0
  -2  -2  -4 3746.67   11.28   0
  -3  -1  -4 1271.27    8.67   0
  -3   1   4 1347.67    9.85   0
   3   1   4 1392.58    8.99   0
  -1  -3  -4 1292.49    8.38   0
   3   1   4 1311.29    7.04   0
   1   3   4 1301.33    7.46   0
  -1  -3  -4 1335.82    6.58   0
   1  -3  -4 1276.05    7.71   0
  -3  -1   4 1254.75   13.08   0
   3  -1   4 1267.81    6.79   0
  -3   1   4 1198.71    6.66   0
  -3  -1   4 1245.55   10.36   0
  -1   3  -4 1306.72    9.19   0
  -1   3   4 1223.86    6.58   0
  -3   1  -4 1285.03    8.10   0
  -1   3  -4 1203.29    7.25   0
   3  -1   4 1405.18   11.23   0
   1   3   4 1388.88    7.65   0
  -3   1   4 1306.72    8.15   0
  -1   3   4 1368.22    7.80   0
   1  -3  -4 1342.11    6.95   0
  -3  -1  -4 1330.29    7.54   0
  -3  -3  -4  872.55    9.12   0
  -3   3   4  955.66    8.61   0
  -3   3  -4  883.20    6.92   0
   3  -3   4  945.75    9.95   0
  -3   3   4  754.67    5.85   0
  -3  -3  -4  820.78    5.98   0
  -3   3   4  932.36    6.96   0
  -4   0   4 2172.86   11.58   0
   4   0   4 1995.55    7.52   0
  -4   0   4 2078.87   10.54   0
   0  -4  -4 2023.35    8.09   0
  -4   0   4 1858.45    8.60   0
  -4   0  -4 2043.64    8.62   0
   0   4   4 2266.95    8.17   0
   0  -4  -4 2140.17    7.53   0
   0   4  -4 2163.74   10.66   0
   0   4  -4 2086.42   10.77   0
   0   4   4 1951.85    7.74   0
  -4  -2  -4 1723.03    8.76   0
   2  -4  -4 1748.20    8.79   0
   2  -4  -4 1654.81    7.74   0
  -2   4  -4 1513.30    7.61   0
  -4   2   4 1337.83    7.54   0
  -2   4  -4 1695.96    8.77   0
  -4   2   4 1770.48    8.07   0
  -4  -2   4 1590.64   16.88   0
  -2  -4  -4 1624.99    8.45   0
   2  -4   4 1772.30    8.14   0
  -4   2   4 1838.81   12.43   0
  -2   4   4 1851.55    8.37   0
  -2   4   4 1439.43    7.50   0
  -2  -4  -4 1594.50    6.75   0
  -4  -2   4 1638.22   18.17   0
  -4   2  -4 1719.32    7.61   0
  -4  -2  -4 1480.19    8.20   0
  -4   4  -4  921.86    7.44   0
  -4  -4  -4  927.32    8.90   0
  -4   4   4  963.89    7.46   0
   1  -5  -4  599.37    6.80   0
  -5  -1  -4  610.51    7.47   0
   1   5  -4  607.43   11.31   0
  -1  -5  -4  577.95    6.93   0
  -5  -1   4  448.64    8.09   0
  -5   1   4  395.02    6.19   0
  -5   1   4  575.85    8.08   0
  -5  -1   4  576.30    9.47   0
  -1   5  -4  535.68    7.35   0
  -5   1  -4  586.23    6.94   0
   1  -5   4  557.22    6.81   0
  -5  -1   4  477.01    7.29   0
   1   5  -4  567.50   10.40   0
  -1   5  -4  597.97    8.03   0
  -3   5  -4  444.85    8.09   0
  -3  -5  -4  443.17    8.49   0
  -5  -3  -4  444.00    8.25   0
  -3   5   4  488.75    7.13   0
  -5   3  -4  457.37    6.94   0
  -5   3   4  462.88    7.25   0
  -5   5   4  270.41    9.10   0
  -5   5  -4  255.48    8.27   0
   0  -6  -4  770.92    8.37   0
  -6   0  -4  804.55    8.04   0
   0   6  -4  765.83    9.49   0
  -6   0   4  789.09   10.51   0
  -2  -6  -4  659.25    9.10   0
  -6   2   4  676.06    9.45   0
  -2   6  -4  710.01    9.02   0
  -6   2  -4  678.29    7.58   0
  -6  -2  -4  698.43    8.84   0
  -4   6  -4  402.29    9.13   0
  -6   4  -4  402.76    8.69   0
  -4   6   4  391.86    8.67   0
  -6   4   4  421.30    9.36   0
  -7  -1  -4  237.51    9.76   0
  -1  -7  -4  209.93    8.78   0
  -7   1  -4  231.91    8.90   0
   0   1  -5 3441.53   14.43   0
  -1   0  -5 3420.22   11.63   0
   1   0  -5 3274.02   13.35   0
   0   1   5 3395.55   10.71   0
   0  -1  -5 3535.95   11.43   0
   1   0   5 3296.90   10.86   0
   0   1   5 3440.98   11.24   0
   1   0   5 3794.25   12.12   0
  -1   0   5 3272.06   13.11   0
  -2  -1  -5 2394.10   10.04   0
   1  -2   5 1826.84    9.42   0
   2  -1  -5 2325.83   10.26   0
   1   2   5 2351.02    8.62   0
   1  -2  -5 2358.58    9.49   0
   1   2   5 2640.14    9.30   0
  -2   1  -5 2403.74    9.56   0
  -2   1   5 2263.43    9.17   0
  -1  -2  -5 2420.19    9.84   0
   2   1   5 2275.59    8.62   0
   2   1   5 2618.76    9.66   0
  -1   2   5 2312.53    8.21   0
  -2  -1  -5 2395.96    8.70   0
  -1   2  -5 2343.43    9.65   0
  -1  -2  -5 2463.76    8.01   0
  -1   2   5 2507.61    9.66   0
   2  -1   5 2310.08    8.50   0
  -2   1   5 2350.74   10.82   0
   2  -1   5 2449.34   11.67   0
   3   0   5 1875.02   10.18   0
   0  -3  -5 1741.21    7.76   0
   0   3  -5 1665.81   10.49   0
  -3   0  -5 1699.81    8.50   0
   0  -3  -5 1673.82    8.27   0
   3   0   5 1704.55    7.35   0
  -3   0   5 1792.05   10.28   0
  -3   0   5 1627.75    9.09   0
   0   3   5 1892.15    8.21   0
   0   3   5 1599.74    7.37   0
   0   3  -5 1646.23   11.12   0
  -2   3  -5 1383.29    7.53   0
   3  -2   5 1324.68    6.77   0
   2  -3  -5 1402.51    7.81   0
  -2   3  -5 1278.02    7.10   0
   2  -3  -5 1331.89    7.53   0
   3   2   5 1278.51    7.18   0
   2   3   5 1301.78    7.23   0
  -3   2   5 1164.32    6.48   0
   2   3   5 1494.65    8.32   0
  -2   3   5 1154.41    6.47   0
  -3   2   5 1455.93    9.51   0
  -3   2  -5 1287.68    7.51   0
   3   2   5 1462.67    7.63   0
  -2  -3  -5 1354.05    6.71   0
  -2  -3  -5 1375.11    8.28   0
  -3  -2  -5 1353.77    8.11   0
   3  -2   5 1522.69   11.63   0
  -3  -2  -5 1315.33    6.92   0
  -2   3   5 1487.22    7.97   0
   1   4   5 1265.41    7.35   0
  -4  -1  -5 1036.04    8.56   0
   1   4   5 1090.92    7.29   0
  -4  -1  -5 1147.96    8.00   0
  -4   1   5 1235.67    7.82   0
   1  -4  -5 1184.46    7.41   0
  -1   4  -5 1186.13    8.59   0
  -4  -1   5 1131.65   12.37   0
  -1   4  -5 1106.78    7.58   0
   1  -4  -5 1202.81    6.93   0
   4   1   5  992.65    6.81   0
  -1  -4  -5 1168.54    7.91   0
  -4   1   5  914.63    7.08   0
  -4  -1   5 1033.76    9.89   0
  -4   1  -5 1156.24    7.54   0
  -1   4   5 1255.22    7.23   0
  -1  -4  -5 1158.50    6.57   0
   4   1   5 1266.09    8.94   0
   4  -1   5 1083.37    6.73   0
  -1   4   5 1067.50    6.71   0
  -4   1   5 1233.09    9.74   0
  -3   4  -5  780.18    7.03   0
  -4   3   5  870.31    7.19   0
  -3   4   5  834.22    8.22   0
  -4   3   5  859.42    9.77   0
  -3  -4  -5  789.75    8.13   0
  -4  -3  -5  787.43    7.67   0
   3  -4   5  829.31    9.57   0
  -4   3  -5  762.38    7.03   0
  -5   0   5  777.77   10.25   0
  -5   0   5  724.19    9.20   0
   0   5  -5  716.24    9.62   0
   0  -5  -5  690.25    7.15   0
  -5   0  -5  710.16    7.78   0
  -5   0   5  480.49    7.52   0
   0   5  -5  694.73   10.21   0
   2  -5  -5  606.64    7.12   0
  -2   5  -5  599.12    7.19   0
  -2  -5  -5  601.67    7.57   0
  -5   2  -5  579.15    7.34   0
  -5   2   5  642.47    7.29   0
  -5  -2  -5  619.51    8.01   0
  -5   4   5  408.34    7.91   0
  -4  -5  -5  396.22   10.36   0
  -5  -4  -5  408.96    9.10   0
  -5   4  -5  422.53    8.71   0
  -4   5   5  443.11    7.78   0
  -4   5  -5  397.04    7.67   0
  -6  -1   5  505.35   11.71   0
   1  -6  -5  515.66    7.46   0
  -6   1   5  534.29    8.24   0
  -6  -1  -5  519.56    8.46   0
  -1   6  -5  516.70    8.90   0
  -6  -1   5  452.50   12.95   0
  -1  -6  -5  514.32    7.72   0
  -6   1  -5  516.25    7.80   0
  -3   6  -5  367.26    9.68   0
  -3  -6  -5  342.81    9.03   0
  -6   3   5  352.46    8.77   0
  -6   3  -5  352.86    7.88   0
  -3   6   5  -51.58    8.56   0
  -6  -3  -5  341.38    9.27   0
   0  -7  -5  254.79    8.95   0
  -7   0  -5  291.82    9.47   0
  -7   2  -5  247.75    9.42   0
   0   0   6 2383.52    9.88   0
   0   0  -6 2242.69   10.07   0
   0   0   6 2148.50   10.41   0
   1  -1   6  421.75    7.77   0
  -1  -1   6  406.40   11.41   0
  -1   1  -6  402.64    8.37   0
   1   1  -6  419.11   10.87   0
   1  -1  -6  427.53    7.39   0
   1   1   6  401.27    6.10   0
   1  -1   6  401.16    7.53   0
  -1  -1  -6  408.24    7.54   0
   1   1   6  470.80    7.68   0
  -1   1   6  396.07    6.06   0
  -1   1   6  436.60    8.13   0
   0  -2  -6 1739.42    7.46   0
  -2   0   6 1643.96    9.24   0
   2   0   6 1557.84    7.84   0
   2   0  -6 1671.93   10.28   0
   0   2  -6 1684.46   11.73   0
  -2   0  -6 1738.11    9.21   0
   0  -2  -6 1775.84    9.09   0
   0   2   6 1796.58    8.84   0
   0   2   6 1630.32    7.70   0
   2   0   6 1866.63    9.32   0
  -2   0   6 1624.59    9.66   0
   2  -2   6 1412.79    8.94   0
   2  -2  -6 1344.75    8.87   0
   2  -2   6 1302.96    7.91   0
   2   2   6 1263.80    6.95   0
   2   2   6 1457.14    7.76   0
  -2   2   6 1217.09    6.69   0
  -2  -2  -6 1318.50    8.17   0
  -2   2   6 1421.86    8.56   0
  -2   2  -6 1309.31    7.98   0
  -2  -2  -6 1351.85    6.76   0
   3   1   6  366.32    5.95   0
  -3  -1  -6  411.36    7.19   0
   3  -1   6  375.51    5.76   0
  -1   3  -6  370.26    6.90   0
   1   3   6  384.96    6.00   0
   1  -3  -6  375.45    6.62   0
  -3   1   6  410.15    6.26   0
  -1  -3  -6  395.57    6.99   0
  -3   1  -6  387.04    6.65   0
  -3   1   6  339.15    6.13   0
   1   3   6  413.97    6.48   0
   3   1   6  433.05    6.55   0
  -1   3   6  424.40    6.75   0
  -1   3  -6  387.03    7.89   0
  -1   3   6  358.03    5.54   0
   3  -1   6  437.02    8.31   0
  -3   1   6  392.06    7.29   0
  -1  -3  -6  390.47    5.49   0
   3  -3   6  360.64    9.38   0
  -3   3  -6  296.14    6.32   0
   3   3   6  384.87    6.42   0
  -3   3   6  251.76    5.84   0
  -3   3   6  366.71    6.46   0
  -3  -3  -6  336.67    6.95   0
   3   3   6  323.03    6.46   0
  -3   3  -6  335.78    6.45   0
  -3  -3  -6  273.78    5.91   0
  -4   0   6  958.94    7.50   0
  -4   0  -6  961.86    7.52   0
   0  -4  -6  930.92    7.36   0
  -4   0   6  939.51    9.06   0
   4   0   6 1013.98    9.76   0
   0   4  -6  931.85   10.48   0
  -4   0   6  769.83    7.55   0
   0   4   6 1001.14    7.29   0
   0   4  -6  905.01   10.27   0
   4   0   6  870.60    6.83   0
   0  -4  -6  943.70    6.50   0
   0   4   6  829.86    6.88   0
  -4  -2  -6  582.62    7.66   0
   2  -4  -6  760.85    7.61   0
   2  -4  -6  835.62    7.30   0
  -2   4  -6  686.60    7.35   0
  -2  -4  -6  818.15    7.79   0
   4   2   6  867.55    7.20   0
   2   4   6  856.08    7.81   0
  -4   2   6  523.04    6.44   0
  -2   4   6  857.82    8.32   0
  -4   2  -6  821.55    7.11   0
  -4   2   6  842.86    8.58   0
  -4  -2  -6  777.40    7.65   0
  -2   4  -6  790.43    8.22   0
  -4   2   6  843.13    7.20   0
  -4  -4  -6  494.73    8.10   0
  -4   4   6  556.69    7.50   0
  -4   4  -6  518.77    7.31   0
  -5  -1  -6  283.72    7.25   0
   1  -5  -6  262.80    6.68   0
  -5  -1   6  247.76   12.56   0
  -1  -5  -6  265.60    7.23   0
  -5   1   6  274.42    7.96   0
  -5   1  -6  275.97    7.13   0
  -5  -1   6  201.92   11.66   0
  -1   5   6  283.01    6.70   0
  -5   1   6  284.52    8.17   0
  -1   5  -6  270.49    7.86   0
  -3   5   6 -107.90    7.84   0
  -5   3  -6  220.68    7.21   0
  -5   3   6  212.49    8.75   0
  -3  -5  -6  192.85    8.30   0
  -5  -3  -6  214.53    8.81   0
  -3   5  -6  229.09    7.13   0
   0  -6  -6  438.94    7.80   0
  -6   0  -6  451.85    8.08   0
  -6   0   6  399.51   10.07   0
  -2  -6  -6  387.63    8.57   0
  -6   2   6  373.27   10.05   0
  -6   2  -6  392.30    8.04   0
  -2   6  -6  379.28    9.53   0
  -6  -2  -6  390.94    8.56   0
  -7   1  -6  127.68    9.53   0
  -1   0   7  806.35    7.96   0
   0   1   7  738.11    6.67   0
   0  -1   7  731.08    8.85   0
  -1   0   7  735.91    8.17   0
   1   0  -7  789.31    8.83   0
   0  -1  -7  772.97    8.71   0
   1   0   7  736.63    6.65   0
   0   1  -7  746.39    8.77   0
   0   1   7  847.19    8.16   0
   1   0   7  810.54    7.97   0
  -1   0  -7  769.90    7.84   0
   1  -2   7  637.65    7.70   0
  -1  -2  -7  694.21    6.05   0
   2  -1  -7  696.73    8.57   0
  -2   1  -7  696.45    7.44   0
   1   2   7  623.07    6.19   0
  -1   2  -7  688.11    7.62   0
   1  -2  -7  720.68    7.26   0
  -1  -2  -7  674.02    7.25   0
   2  -1   7  642.34    6.63   0
   1   2   7  766.64    7.41   0
   2   1   7  645.26    6.20   0
   2   1   7  736.80    7.35   0
  -1   2   7  729.22    7.63   0
  -2   1   7  616.65    6.16   0
  -2   1   7  726.24    7.69   0
  -1   2   7  619.54    6.12   0
  -2  -1  -7  676.04    7.46   0
   2  -1   7  730.96    7.50   0
   0  -3  -7  556.11    5.99   0
  -3   0   7  603.04    8.19   0
   0   3   7  520.10    6.26   0
   0   3  -7  593.26   10.21   0
  -3   0  -7  568.74    7.31   0
   0   3  -7  565.53   10.39   0
   3   0   7  531.47    6.21   0
   0  -3  -7  584.09    7.07   0
   0   3   7  584.28    6.85   0
   3   0   7  638.52    7.14   0
  -3   0   7  503.47    7.15   0
  -3   0   7  630.40    8.65   0
  -3  -2  -7  425.41    6.12   0
  -2   3  -7  451.04    6.61   0
   2  -3  -7  515.39    6.77   0
   2   3   7  446.50    6.22   0
  -3   2  -7  485.18    6.99   0
  -2   3  -7  513.88    8.03   0
   3  -2   7  429.37    7.27   0
   3   2   7  574.41    6.76   0
   2   3   7  543.81    7.77   0
  -2  -3  -7  504.22    6.85   0
  -2   3   7  570.47    6.81   0
  -3   2   7  415.23    6.58   0
  -2   3   7  411.06    5.98   0
  -3   2   7  563.19    7.31   0
  -3  -2  -7  516.80    6.92   0
   3   2   7  443.05    6.28   0
   3  -2   7  556.50    8.49   0
  -2  -3  -7  452.73    5.89   0
  -4  -1  -7  481.84    7.19   0
   1  -4  -7  520.71    6.98   0
  -1   4  -7  461.08    9.25   0
  -4   1  -7  476.01    7.06   0
  -1  -4  -7  503.93    7.13   0
   4   1   7  528.06    7.72   0
  -4   1   7  499.47    7.77   0
   1   4   7  540.91    6.53   0
  -1   4  -7  491.92    8.21   0
  -1   4   7  528.33    7.92   0
  -4   1   7  339.06    6.94   0
   4  -1   7  553.92    9.57   0
  -4   1   7  547.68    7.14   0
   3  -4   7  379.23    9.04   0
  -4   3   7  409.88    7.20   0
  -4   3  -7  386.91    7.10   0
  -3  -4  -7  364.89    7.44   0
  -3   4   7  387.53    7.03   0
  -4   3   7  400.55    8.25   0
  -3   4  -7  375.14    8.07   0
  -4  -3  -7  347.49    7.24   0
   4  -3   7  761.49   21.52   0
  -5   0   7  306.45    9.48   0
  -5   0  -7  350.51    7.18   0
   0  -5  -7  329.71    7.54   0
   0   5   7  357.98    6.89   0
  -5   0   7  350.27    8.45   0
   2  -5  -7  289.02    7.17   0
  -2  -5  -7  298.32    7.86   0
  -5   2  -7  281.83    7.30   0
  -2   5   7  320.50    8.32   0
  -5   2   7  298.60   10.56   0
  -2   5  -7  280.82    8.54   0
  -5  -2  -7  289.78    7.54   0
  -5   2   7  334.28    7.33   0
  -4   5   7  243.22    8.75   0
  -5   4   7  218.83   10.38   0
  -4  -5  -7  190.08   10.19   0
  -5   4  -7  190.75    8.50   0
  -5  -4  -7  183.57   10.44   0
  -4   5  -7  199.68    9.80   0
  -6  -1   7  239.70   10.46   0
  -6  -1  -7  280.95    8.44   0
  -6   1   7  250.14   10.68   0
   1  -6  -7  281.41    7.90   0
  -6   1  -7  278.12    7.98   0
  -1  -6  -7  294.36    9.30   0
  -3  -6  -7  203.65   10.79   0
  -6   3  -7  203.79    9.86   0
  -3   6   7  -46.17    9.17   0
  -6  -3  -7  194.49    9.86   0
   0   0   8 1801.15    8.37   0
   0   0  -8 2031.10    9.30   0
   0   0   8 2106.74    9.73   0
   1  -1   8  844.10    7.59   0
  -1   1  -8  799.13    9.11   0
  -1   1   8  686.37    6.59   0
  -1  -1   8  678.02    9.80   0
   1   1  -8  801.27   10.83   0
   1  -1  -8  776.99    7.38   0
   1  -1   8  679.29    7.67   0
  -1  -1  -8  782.83    7.42   0
   1   1   8  870.12    8.88   0
  -1   1   8  797.04    7.58   0
   1   1   8  664.31    6.11   0
  -2   0  -8 1599.61    9.64   0
  -2   0   8 1640.93    9.44   0
   2   0  -8 1611.85   10.75   0
   2   0   8 1343.39    8.05   0
   0   2   8 1379.17    7.41   0
  -2   0   8 1406.12    9.69   0
   0  -2   8 1519.25   12.40   0
   0  -2  -8 1633.73    8.14   0
   0   2   8 1748.42    8.80   0
   0   2  -8 1569.72   10.85   0
   2   0   8 1761.41    8.77   0
   2  -2   8 1339.94    8.27   0
  -2  -2  -8 1091.10    7.15   0
   2  -2  -8 1280.49    7.91   0
  -2   2  -8 1216.08    9.17   0
   2   2   8 1057.98    6.89   0
   2   2   8 1378.41    8.11   0
  -2  -2  -8 1247.09    7.56   0
  -2   2   8 1347.53    8.84   0
  -2   2   8 1005.98    6.90   0
   2  -2   8 1060.54    8.82   0
   3  -1   8  446.42    6.71   0
  -1  -3  -8  471.37    6.31   0
   3   1   8  425.63    6.37   0
  -1   3  -8  507.61    8.42   0
  -3   1  -8  560.96    7.09   0
  -1   3  -8  537.81    8.50   0
   1   3   8  454.74    6.40   0
   1  -3  -8  558.75    7.13   0
  -1  -3  -8  528.11    6.81   0
   1   3   8  615.22    6.72   0
   3   1   8  625.99    8.17   0
  -1   3   8  591.12    7.32   0
   3  -1   8  600.00    8.62   0
  -3   1   8  414.41    6.14   0
  -3   1   8  578.84    7.09   0
  -3  -1  -8  555.73    7.24   0
  -1   3   8  435.30    6.49   0
  -3   3  -8  400.27    8.25   0
  -3  -3  -8  387.58    7.10   0
  -3   3   8  418.01    8.64   0
   3   3   8  456.93    6.97   0
   3  -3   8  434.14    8.39   0
  -4   0   8  898.54    7.46   0
  -4   0  -8  890.07    8.06   0
   0  -4  -8  870.84    7.81   0
   0   4   8  946.27    7.58   0
  -4   0   8  839.35   10.57   0
   4   0   8  964.04    8.94   0
  -4   0   8  630.27   10.43   0
   2  -4  -8  752.89    7.61   0
  -4   2   8  756.04    7.62   0
  -4   2  -8  727.28    7.67   0
  -2   4  -8  709.99    7.83   0
  -2  -4  -8  741.50    7.53   0
   4   2   8  790.63    7.64   0
   2   4   8  776.38    7.32   0
  -2   4   8  783.03    7.67   0
   4  -2   8  791.97   11.64   0
  -4   2   8  769.21    9.48   0
  -4  -2  -8  747.05    7.65   0
  -4   4  -8  448.33    9.57   0
  -4   4   8  428.65   10.19   0
  -4  -4  -8  426.61    8.28   0
  -4   4   8  483.56    9.71   0
  -5  -1  -8  295.75    7.61   0
  -5  -1   8  310.34    7.26   0
   1  -5  -8  322.08    7.38   0
  -5   1  -8  296.09    7.59   0
  -1  -5  -8  319.43    7.54   0
  -1   5  -8  273.19   10.58   0
  -5   1   8  283.67    8.78   0
   1   5   8  315.71    7.14   0
  -1   5   8  311.56    8.47   0
  -5   1   8  323.13    9.16   0
  -5   3   8  239.18    8.50   0
  -5   3  -8  193.94    8.08   0
  -3  -5  -8  232.48    8.37   0
  -3   5  -8  222.54    8.45   0
  -5  -3  -8  214.81    8.06   0
  -6   0  -8  387.72    8.82   0
   0  -6  -8  384.04    8.42   0
  -6   2  -8  351.28    9.06   0
  -2  -6  -8  323.47    9.90   0
  -6  -2  -8  361.68    9.26   0
   0  -1   9 1262.28    7.96   0
   0  -1   9 1019.12    8.51   0
   1   0  -9 1212.12    9.40   0
   0   1   9 1000.05    6.82   0
  -1   0   9  986.56    7.37   0
   0  -1  -9 1204.10    7.83   0
   0   1  -9 1203.97    9.48   0
  -1   0  -9 1194.02    8.85   0
   0   1   9 1313.29    7.99   0
   1   0   9 1301.94    7.80   0
   1   0   9  977.06    6.77   0
  -1   0   9 1292.01    7.77   0
   1  -2   9  575.83    8.08   0
  -1   2  -9 1004.64    9.36   0
   1  -2   9 1046.34    7.85   0
  -2   1  -9 1010.52    7.92   0
  -2  -1   9 1030.49    7.85   0
  -2   1   9  775.63    7.93   0
  -1   2   9  793.35    8.11   0
   2  -1  -9 1003.90    8.94   0
   1  -2  -9  977.48    8.63   0
   1   2   9  763.85    6.72   0
  -1  -2  -9  976.93    8.35   0
   1   2   9 1078.91    8.01   0
   2   1   9 1121.34    8.02   0
   2  -1   9  749.55    6.79   0
  -1   2   9 1022.10    8.13   0
  -2  -1  -9  973.06    7.49   0
   2   1   9  762.76    6.66   0
  -2   1   9 1032.65    8.70   0
   2  -1   9 1075.25    7.60   0
  -3   0  -9  794.19    8.70   0
  -3   0   9  827.90   10.61   0
  -3   0   9  604.21    9.47   0
   0  -3  -9  800.50    7.09   0
   0   3   9  843.27    7.79   0
   0   3  -9 1494.32   22.53   0
   3   0   9  863.74    9.03   0
  -3   0   9  806.42    7.42   0
   2  -3   9  683.60    7.37   0
   2  -3  -9  655.67    7.58   0
  -3   2  -9  667.09    7.67   0
  -2   3  -9  663.11    8.91   0
  -2  -3  -9  656.05    7.35   0
   2   3   9  727.88    7.57   0
   3   2   9  728.92    8.55   0
  -2   3   9  738.40    8.29   0
  -3  -2  -9  662.94    7.41   0
  -3   2   9  715.19    8.05   0
   3  -2   9  713.97    8.77   0
  -4  -1   9  610.31    7.37   0
  -1   4  -9  565.99   10.69   0
  -4   1  -9  587.48    7.87   0
   1  -4  -9  585.05    7.40   0
  -1  -4  -9  567.51    8.29   0
  -4   1   9  590.15    8.99   0
   1   4   9  625.15    7.56   0
   4   1   9  625.04    9.11   0
  -1   4   9  625.99    7.93   0
   4  -1   9  646.42    9.45   0
  -4   1   9  596.98    7.39   0
  -4  -1  -9  587.35    7.45   0
  -4   3  -9  395.63    8.14   0
  -3   4  -9  384.26    8.19   0
   4   3   9  417.07    9.06   0
   3   4   9  449.40    7.83   0
  -3  -4  -9  400.50    7.92   0
  -3   4   9  443.47    8.33   0
  -4   3   9  427.62    8.53   0
  -4  -3  -9  406.94    7.75   0
   4  -3   9  411.42   12.10   0
  -4   3   9  465.72    9.13   0
   3  -4   9  383.27    9.54   0
  -5   0  -9  391.14    9.07   0
   0  -5  -9  376.05    7.63   0
   0   5   9  393.63    7.90   0
  -5   0   9  374.52    8.88   0
  -5  -2   9  324.18    8.36   0
   2  -5  -9  314.96    9.14   0
  -5   2  -9  317.29    8.45   0
  -2  -5  -9  316.09    7.93   0
   2   5   9  351.81    7.99   0
  -2   5   9  321.49    9.80   0
  -5  -2  -9  294.53    7.91   0
  -5   2   9  301.49    9.69   0
  -6   1  -9  271.18    9.65   0
   1  -6  -9  285.02    9.20   0
  -1  -6  -9  265.42    9.55   0
  -6  -1  -9  254.51    9.36   0
   0   0 -10  811.43    7.26   0
   0   0  10  613.64    6.55   0
   0   0  10  866.49    7.16   0
  -1  -1  10  354.53    6.48   0
   1   1 -10  327.63    9.07   0
   1  -1 -10  327.20    6.51   0
  -1   1  10  243.58    6.05   0
   1  -1  10  255.00    5.96   0
  -1  -1  10  245.55    8.30   0
  -1  -1 -10  328.85    6.49   0
   1   1  10  238.49    5.96   0
  -1   1 -10  334.25    6.56   0
   1   1  10  332.67    6.83   0
  -1   1  10  365.88    6.81   0
   1  -1  10  344.20    6.55   0
   0  -2  10  726.25    7.36   0
   2   0 -10  671.36    9.89   0
   2   0  10  463.05    6.66   0
   0  -2  10  542.49   10.35   0
   0  -2 -10  668.58    7.10   0
  -2   0  10  492.79    8.88   0
   0   2 -10  652.75   10.74   0
   0   2  10  716.68    7.29   0
   2   0  10  726.63    7.22   0
  -2   0 -10  663.91    8.33   0
  -2   0  10  729.62    7.04   0
  -2   2 -10  585.92    8.92   0
   2  -2 -10  574.99    8.41   0
  -2  -2 -10  560.34    7.14   0
   2   2  10  655.74    7.89   0
  -2   2  10  610.11    7.72   0
   2  -2  10  615.16    8.40   0
  -3   1 -10  263.65    7.28   0
  -3  -1  10  257.89    6.96   0
   1  -3  10  259.26    7.25   0
  -1   3 -10  189.19    9.66   0
   1  -3 -10  251.35    6.83   0
  -1  -3 -10  230.09    7.71   0
   1   3  10  305.06    7.65   0
   3   1  10  297.17    7.35   0
  -1   3  10  285.19    7.84   0
  -3   1  10 -177.71    8.54   0
   3  -1  10  283.19    8.40   0
  -3  -1 -10  230.68    6.89   0
  -3   1  10  288.19    6.97   0
  -1   3 -10  247.37    9.36   0
  -3   3 -10  183.26    8.92   0
   3   3  10  199.46    7.72   0
  -3  -3 -10  218.64    7.02   0
  -3   3  10  229.74    8.50   0
   3  -3  10  221.43    8.62   0
   0  -4 -10  416.82    7.34   0
   0   4  10  473.52    8.16   0
   4   0  10  462.30    9.40   0
  -4   0  10  441.66    7.21   0
  -4   0 -10  406.35    7.88   0
   2  -4  10  370.30    9.37   0
  -4  -2  10  383.98    8.17   0
   2  -4 -10  354.75    7.61   0
  -2   4 -10  357.45    9.93   0
  -4   2 -10  363.11    8.27   0
  -4   2  10  374.06    8.77   0
  -2  -4 -10  339.33    7.31   0
   4   2  10  406.10    9.24   0
   2   4  10  388.33    7.89   0
  -2   4  10  400.94    8.55   0
   4  -2  10  394.21   11.25   0
  -4   2  10  379.20    9.50   0
  -4  -2 -10  350.60    7.46   0
  -4  -4 -10  228.30    9.02   0
  -5  -1  10  158.67    9.44   0
  -5   1 -10  179.82    8.44   0
   1  -5 -10  150.88    7.96   0
  -1  -5 -10  157.60    7.57   0
   1   5  10  166.76    8.16   0
  -1   5  10  153.05    8.80   0
  -5   1  10  130.37   10.51   0
  -5  -1 -10  142.68    7.94   0
   1   0 -11  230.62    7.75   0
   0  -1 -11  252.66    6.57   0
   0   1 -11  243.13    7.61   0
  -1   0 -11  237.88    7.48   0
   0  -1  11  172.51    7.55   0
  -1   0  11  167.74    7.13   0
   0   1  11  243.87    6.81   0
   1   0  11  265.48    6.52   0
  -1   0  11  280.62    6.80   0
   0  -1  11  275.06    6.81   0
   1  -2  11  249.35    6.79   0
  -2  -1  11  227.82    6.73   0
  -1  -2  11  225.75    7.25   0
   2  -1 -11  235.28    6.88   0
   1  -2 -11  224.18    6.70   0
  -1  -2 -11  232.17    6.62   0
  -2  -1 -11  230.82    6.68   0
   1   2  11  244.93    6.96   0
   2   1  11  267.39    8.10   0
  -1   2  11  248.09    7.02   0
  -1   2 -11  210.46    7.93   0
  -2   1  11  230.44    6.79   0
   2  -1  11  247.10    6.70   0
  -2   1 -11  216.48    7.01   0
   0  -3  11  222.70    7.32   0
   0  -3 -11  208.44    6.89   0
  -3   0  11  186.31   11.42   0
   0   3  11  221.07    7.38   0
   3   0  11  228.05    7.05   0
  -3   0 -11  200.82    7.09   0
  -3   0  11  217.58    6.92   0
  -3   2 -11  191.84    7.80   0
  -3  -2  11  189.18    7.53   0
   2  -3 -11  186.47    7.37   0
  -2  -3 -11  194.10    7.02   0
   2   3  11  196.41    7.87   0
   3   2  11  189.80    7.82   0
  -3  -2 -11  183.98    7.19   0
  -2   3  11  184.99    7.97   0
  -3   2  11  211.45    7.42   0
   3  -2  11  186.08    7.37   0
   2  -3  11  197.09    8.82   0
  -2   3 -11  179.90    9.41   0
  -4  -1  11  174.75    7.75   0
  -4   1 -11  197.60    7.92   0
   1  -4  11  179.78    9.48   0
  -4   1  11  145.44    9.59   0
   1  -4 -11  169.00    7.59   0
  -1  -4 -11  171.84    7.45   0
   1   4  11  183.43    8.20   0
   4   1  11  184.63    8.25   0
  -1   4  11  166.70    8.85   0
   4  -1  11  201.45    9.55   0
  -4  -1 -11  182.44    7.37   0
  -4   1  11  169.77    7.75   0
  -4   3 -11   81.01   10.07   0
  -3  -4 -11  129.96    8.29   0
   4   3  11  121.63   10.93   0
   3   4  11  152.00    9.28   0
  -4  -3 -11  125.63    8.53   0
   0  -5 -11  128.52    8.33   0
   0   5  11  133.45   10.53   0
  -5   0 -11  126.83    8.86   0
  -5  -2 -11  100.49    8.91   0
   0   0 -12  404.77    8.47   0
   0   0  12  452.99    7.08   0
   1   1 -12  197.51   12.63   0
   1  -1 -12  197.73    6.72   0
  -1  -1  12  114.57   11.53   0
  -1  -1 -12  199.10    6.66   0
  -1   1 -12  201.57    7.98   0
   1   1  12  210.81    6.85   0
  -1   1  12  221.42    6.80   0
   1  -1  12  218.08    6.77   0
  -1  -1  12  210.98    7.90   0
   0  -2  12  385.32    7.33   0
   0  -2 -12  357.29    7.10   0
   0   2 -12  333.53   13.65   0
  -2   0 -12  364.29    8.36   0
   0   2  12  399.73    7.05   0
   2   0  12  392.11    7.32   0
  -2   0  12  376.25    7.17   0
  -2  -2  12  331.16    8.46   0
   2  -2 -12  295.70    8.76   0
  -2  -2 -12  302.66    7.31   0
   2   2  12  356.60    8.63   0
  -2   2  12  353.26    7.66   0
  -2   2 -12  307.33    9.29   0
   2  -2  12  320.96    7.59   0
  -3  -1  12  148.02    7.40   0
   1  -3  12  170.48    7.58   0
  -1  -3  12  170.24    8.61   0
   1  -3 -12  165.33    7.42   0
  -1  -3 -12  153.37    7.16   0
   1   3  12  166.91    7.66   0
  -3   1  12  -12.92    8.83   0
   3   1  12  171.39    8.93   0
  -1   3  12  141.71    7.69   0
  -3  -1 -12  153.07    7.47   0
   3  -1  12  174.78    9.21   0
  -3   1  12  164.74    8.63   0
  -3   1 -12  143.67    7.72   0
  -3  -3  12  114.77    8.66   0
  -3  -3 -12  123.23    8.94   0
   3   3  12  130.03    9.07   0
  -3   3  12  100.32   10.62   0
   0  -4  12  251.35    9.94   0
   0  -4 -12  211.32    8.17   0
   0   4  12  239.47    9.56   0
   4   0  12  225.66    9.19   0
  -4   0 -12  232.14    8.44   0
  -4   0  12  238.89    8.48   0
  -4  -2  12  184.58    9.25   0
   2  -4 -12  182.98    9.29   0
  -2  -4 -12  218.97    8.49   0
   2   4  12  236.37    9.41   0
  -2   4  12  211.17   10.07   0
  -4  -2 -12  208.80    9.37   0
  -4   2 -12  200.84    9.88   0
   1   0 -13  332.08   10.07   0
   0   1 -13  319.43   10.45   0
   0  -1 -13  319.99    8.65   0
  -1   0 -13  327.65    8.79   0
   0   1  13  363.03    7.22   0
   1   0  13  357.25    7.28   0
  -1   0  13  349.16    7.20   0
   0  -1  13  361.73    7.33   0
  -1  -2  13  291.37    7.68   0
   2  -1 -13  267.22    9.67   0
   1  -2 -13  272.18    7.86   0
  -1  -2 -13  270.11    7.85   0
  -2  -1 -13  266.32    8.84   0
  -2   1 -13  279.63    8.05   0
   1   2  13  331.42    7.64   0
   2   1  13  315.90    7.68   0
  -1   2  13  298.79    7.67   0
   2  -1  13  288.97    7.81   0
  -2   1  13  280.96    7.52   0
   1  -2  13  268.95    7.58   0
  -2  -1  13  301.58    7.78   0
   0  -3  13  247.56    8.26   0
   0  -3 -13  219.52    8.93   0
   0   3  13  249.08    8.01   0
   3   0  13  246.58    8.66   0
  -3   0 -13  234.00    8.26   0
  -3   0  13  260.79    8.07   0
  -3  -2  13  204.00    8.72   0
  -2  -3  13  208.89    8.65   0
  -2  -3 -13  183.20    8.55   0
  -3  -2 -13  178.60    8.71   0
   3   2  13  200.79    9.30   0
   2   3  13  228.49    8.75   0
  -2   3  13  203.30    9.22   0
  -3   2  13  196.89    9.18   0
   0   0 -14  202.70    9.49   0
   0   0  14  275.91    7.50   0
  -1  -1 -14  103.16    9.46   0
   1   1  14  135.95    7.58   0
  -1   1  14  174.69    7.38   0
   1  -1  14  161.78    7.84   0
  -1  -1  14  149.27    7.35   0
   0  -2 -14  200.06    8.68   0
  -2   0 -14  155.37   10.09   0
   0   2  14  214.23    7.76   0
   2   0  14  219.18    9.60   0
  -2   0  14  211.97    9.04   0
   0  -2  14  229.23    8.18   0
  -2  -2 -14  151.20    9.27   0
   2   2  14  175.99    9.03   0
  -2   2  14  191.04    9.08   0
  -2  -2  14  197.37    8.69   0
  -1  -3  14  105.93    9.05   0
   0   1  15   78.88    9.29   0
   1   0  15   75.81    8.71   0
  -1   0  15   64.65    8.45   0
   0  -1  15   78.49    8.69   0
;
_shelx_hkl_checksum     13793
_shelx_res_file
;
    jbh24-5.res created by SHELXL-2014/7
TITL JBH24 in I4/mmm NumAbs-5
CELL 0.71073   4.0876   4.0876   8.1351  90.000  90.000  90.000
ZERR    2.00   0.0005   0.0005   0.0019   0.000   0.000   0.000
LATT  2
SYMM -X, -Y, Z
SYMM -Y, X, Z
SYMM Y, -X, Z
SYMM -X, Y, -Z
SYMM X, -Y, -Z
SYMM Y, X, -Z
SYMM -Y, -X, -Z
SFAC F NB
UNIT 8 2
LIST 4 ! automatically inserted. Change 6 to 4 for CHECKCIF!!
OMIT 1 1 2
ACTA
L.S. 10
WGHT    0.025000
EXTI    0.025590
FVAR       1.07408
NB    2    0.000000    0.000000    0.000000    10.06250    0.00583    0.00583 =
         0.01230    0.00000    0.00000    0.00000
F1    1    0.000000    0.500000    0.000000    10.12500    0.02106    0.00563 =
         0.02347    0.00000    0.00000    0.00000
F2    1    0.000000    0.000000    0.227705    10.12500    0.02395    0.02395 =
         0.01490    0.00000    0.00000    0.00000
HKLF 4
REM  JBH24 in I4/mmm NumAbs-5
REM R1 =  0.0139 for     167 Fo > 4sig(Fo)  and  0.0139 for all     167 data
REM     10 parameters refined using      0 restraints
END
WGHT      0.0182      0.0000
REM Highest difference peak  0.691,  deepest hole -0.580,  1-sigma level  0.134
Q1    1   0.0826  0.0826  0.0409  10.50000  0.05    0.69
Q2    1   0.0000  0.0000  0.1216  10.12500  0.05    0.51
Q3    1   0.0000  0.1187  0.1683  10.50000  0.05    0.39
Q4    1   0.0862  0.2060  0.1372  11.00000  0.05    0.30
Q5    1  -0.0791  0.3204  0.0000  10.50000  0.05    0.27
Q6    1  -0.1585  0.5000  0.0381  10.50000  0.05    0.27
Q7    1  -0.1576  0.2967  0.0660  11.00000  0.05    0.26
Q8    1  -0.3830  0.6170  0.0000  10.25000  0.05    0.24
Q9    1   0.2111  0.2111  0.3511  10.50000  0.05    0.22
Q10   1   0.0000  0.6492 -0.0914  10.50000  0.05    0.22
Q11   1   0.0000  0.0000  0.4239  10.12500  0.05    0.21
Q12   1   0.2490  0.2490  0.1986  10.50000  0.05    0.20
Q13   1  -0.1301  0.4075  0.1624  11.00000  0.05    0.20
Q14   1   0.2787  0.0936  0.2266  11.00000  0.05    0.19
Q15   1   0.1315  0.1315  0.4119  10.50000  0.05    0.18
Q16   1   0.2943  0.1678  0.3093  11.00000  0.05    0.18
Q17   1   0.1317  0.1317  0.2312  10.50000  0.05    0.17
Q18   1   0.3737  0.0000  0.2261  10.50000  0.05    0.15
Q19   1   0.0000  0.5000  0.1654  10.25000  0.05    0.14
Q20   1   0.2260  0.2260  0.0000  10.25000  0.05    0.13
;
_shelx_res_checksum     62324
