# Supplementary material for: Redetermination of the crystal structure of NbF4
Source: Acta Crystallogr E Crystallogr Commun. 2016 Jul 29;72(Pt 8):1211–3. doi: 10.1107/S2056989016012081 (PMC4971875; doi:10.1107/S2056989016012081)
Supplement: Supplementary file 2 [file e-72-01211-Isup2.hkl]

data_I                                                                          
_shelx_title ' JBH24 in I4/mmm NumAbs-5'                                        
_shelx_refln_list_code          4                                               
_shelx_F_calc_maximum       98.30                                               
_exptl_crystal_F_000       154.00                                               
_reflns_d_resolution_high  0.5297                                               
                                                                                
loop_                                                                           
 _space_group_symop_operation_xyz                                               
 'x, y, z'                                                                      
 '-x, -y, z'                                                                    
 '-y, x, z'                                                                     
 'y, -x, z'                                                                     
 '-x, y, -z'                                                                    
 'x, -y, -z'                                                                    
 'y, x, -z'                                                                     
 '-y, -x, -z'                                                                   
 'x+1/2, y+1/2, z+1/2'                                                          
 '-x+1/2, -y+1/2, z+1/2'                                                        
 '-y+1/2, x+1/2, z+1/2'                                                         
 'y+1/2, -x+1/2, z+1/2'                                                         
 '-x+1/2, y+1/2, -z+1/2'                                                        
 'x+1/2, -y+1/2, -z+1/2'                                                        
 'y+1/2, x+1/2, -z+1/2'                                                         
 '-y+1/2, -x+1/2, -z+1/2'                                                       
 '-x, -y, -z'                                                                   
 'x, y, -z'                                                                     
 'y, -x, -z'                                                                    
 '-y, x, -z'                                                                    
 'x, -y, z'                                                                     
 '-x, y, z'                                                                     
 '-y, -x, z'                                                                    
 'y, x, z'                                                                      
 '-x+1/2, -y+1/2, -z+1/2'                                                       
 'x+1/2, y+1/2, -z+1/2'                                                         
 'y+1/2, -x+1/2, -z+1/2'                                                        
 '-y+1/2, x+1/2, -z+1/2'                                                        
 'x+1/2, -y+1/2, z+1/2'                                                         
 '-x+1/2, y+1/2, z+1/2'                                                         
 '-y+1/2, -x+1/2, z+1/2'                                                        
 'y+1/2, x+1/2, z+1/2'                                                          
                                                                                
_cell_length_a     4.0876                                                       
_cell_length_b     4.0876                                                       
_cell_length_c     8.1351                                                       
_cell_angle_alpha  90.000                                                       
_cell_angle_beta   90.000                                                       
_cell_angle_gamma  90.000                                                       
                                                                                
_shelx_F_squared_multiplier     1.000                                           
                                                                                
loop_                                                                           
 _refln_index_h                                                                 
 _refln_index_k                                                                 
 _refln_index_l                                                                 
 _refln_F_squared_calc                                                          
 _refln_F_squared_meas                                                          
 _refln_F_squared_sigma                                                         
 _refln_observed_status                                                         
   1   1   0       3798.11       3793.32        19.28 o                         
   0   2   0       9663.60       9727.66        18.30 o                         
   2   2   0       5601.96       5889.86       333.94 o                         
   1   3   0       1619.75       1683.45        24.52 o                         
   3   3   0        995.98       1006.31        19.40 o                         
   0   4   0       2685.49       2625.48        14.11 o                         
   2   4   0       2042.52       1986.83        36.16 o                         
   4   4   0       1070.18       1050.16        22.81 o                         
   1   5   0        678.33        638.60        11.29 o                         
   3   5   0        488.39        482.77        11.00 o                         
   5   5   0        262.10        265.71         6.65 o                         
   0   6   0        903.55        899.43         7.29 o                         
   2   6   0        754.74        764.37        18.03 o                         
   4   6   0        456.53        474.01        24.36 o                         
   1   7   0        252.75        226.73        47.33 o                         
   3   7   0        189.80        195.65         8.19 o                         
   1   2   1       2930.54       3014.33        67.27 o                         
   0   3   1       1894.93       1915.78        33.17 o                         
   2   3   1       1476.30       1531.11        14.37 o                         
   1   4   1       1291.99       1297.95        12.50 o                         
   3   4   1        853.70        814.63        11.38 o                         
   0   5   1        752.90        706.57        15.19 o                         
   2   5   1        650.01        641.83         7.41 o                         
   4   5   1        425.47        417.65         6.04 o                         
   1   6   1        573.04        572.38         9.76 o                         
   3   6   1        409.69        422.08        11.02 o                         
   0   7   1        276.14        273.43        65.84 o                         
   2   7   1        242.76        239.21         5.73 o                         
   0   0   2       4695.07       4547.99        22.07 o                         
   0   2   2       2796.52       2965.07        48.30 o                         
   2   2   2       2007.00       2093.70        42.44 o                         
   1   3   2        295.96        311.13         3.13 o                         
   3   3   2        335.44        346.72         5.28 o                         
   0   4   2       1272.07       1272.06        22.23 o                         
   2   4   2       1058.29       1047.75        12.59 o                         
   4   4   2        655.90        670.04        20.76 o                         
   1   5   2        300.80        281.82         4.19 o                         
   3   5   2        253.85        253.81         3.11 o                         
   5   5   2        162.29        165.17        11.30 o                         
   0   6   2        576.22        574.19         7.41 o                         
   2   6   2        496.04        505.80         8.40 o                         
   4   6   2        321.85        336.85        16.42 o                         
   1   7   2        155.20        147.07        16.41 o                         
   0   1   3       2132.02       2070.44        43.57 o                         
   1   2   3       1588.82       1618.97        14.53 o                         
   0   3   3       1153.77       1184.87        14.37 o                         
   2   3   3        978.30       1021.63        11.90 o                         
   1   4   3        909.90        892.42        10.05 o                         
   3   4   3        641.01        600.33        15.52 o                         
   0   5   3        561.97        537.42        11.08 o                         
   2   5   3        496.04        472.80        12.54 o                         
   4   5   3        339.15        354.02         7.71 o                         
   1   6   3        454.15        445.22         4.56 o                         
   3   6   3        331.13        340.81         6.51 o                         
   0   7   3        223.23        222.92        20.91 o                         
   2   7   3        197.98        192.52        10.68 o                         
   1   1   4       2046.63       2058.42        27.28 o                         
   0   2   4       5034.72       5004.70       117.83 o                         
   2   2   4       3353.05       3362.94        56.41 o                         
   1   3   4       1124.88       1136.49         8.81 o                         
   3   3   4        751.48        754.63        21.01 o                         
   0   4   4       1863.83       1813.13        24.42 o                         
   2   4   4       1473.79       1438.42        24.55 o                         
   4   4   4        817.43        817.35        11.06 o                         
   1   5   4        527.51        479.90        11.83 o                         
   3   5   4        384.64        398.80         5.23 o                         
   5   5   4        209.58        227.66         6.48 o                         
   0   6   4        696.54        681.65         7.14 o                         
   2   6   4        586.34        595.07         6.91 o                         
   4   6   4        360.44        350.92         4.12 o                         
   1   7   4        202.30        196.28         6.79 o                         
   0   1   5       2970.81       3068.04        34.79 o                         
   1   2   5       2095.97       2095.37        21.35 o                         
   0   3   5       1492.91       1507.28        21.29 o                         
   2   3   5       1196.61       1172.53        16.39 o                         
   1   4   5       1041.76        996.27        14.63 o                         
   3   4   5        697.46        706.15        11.24 o                         
   0   5   5        628.40        595.07        20.85 o                         
   2   5   5        537.85        528.79         5.98 o                         
   4   5   5        344.90        359.84         5.44 o                         
   1   6   5        458.60        447.35         4.11 o                         
   3   6   5        327.22        299.58        28.46 o                         
   0   7   5        225.31        237.28        16.06 o                         
   2   7   5        197.09        214.90         8.17 o                         
   0   0   6       1920.13       1998.11        53.76 o                         
   1   1   6        344.02        362.37         4.42 o                         
   0   2   6       1469.17       1493.19        20.34 o                         
   2   2   6       1180.27       1166.62        16.79 o                         
   1   3   6        344.24        339.36         4.27 o                         
   3   3   6        300.00        283.01        10.71 o                         
   0   4   6        824.81        802.52        13.57 o                         
   2   4   6        699.75        682.04        18.39 o                         
   4   4   6        442.59        456.77        14.15 o                         
   1   5   6        241.98        235.67         4.43 o                         
   3   5   6        193.23        181.23        24.18 o                         
   0   6   6        389.06        377.94        11.46 o                         
   2   6   6        335.83        334.98         3.44 o                         
   1   7   6        113.99        110.71         8.26 o                         
   0   1   7        650.33        671.46         8.50 o                         
   1   2   7        593.70        593.25         8.06 o                         
   0   3   7        497.17        495.76         8.48 o                         
   2   3   7        451.14        425.40        10.53 o                         
   1   4   7        433.31        436.63         9.10 o                         
   3   4   7        324.35        341.79        17.46 o                         
   0   5   7        287.90        297.62         6.91 o                         
   2   5   7        257.69        260.60         4.83 o                         
   4   5   7        182.49        180.22         7.34 o                         
   1   6   7        239.60        238.59         6.14 o                         
   3   6   7        179.32        162.62        34.19 o                         
   0   0   8       1777.88       1730.12        75.44 o                         
   1   1   8        668.83        660.36        17.21 o                         
   0   2   8       1378.25       1372.26        30.38 o                         
   2   2   8       1103.04       1048.75        34.58 o                         
   1   3   8        477.42        455.52        13.09 o                         
   3   3   8        349.76        366.10         9.28 o                         
   0   4   8        749.95        772.36        23.89 o                         
   2   4   8        627.10        658.71         5.85 o                         
   4   4   8        381.66        387.72         9.60 o                         
   1   5   8        256.00        266.97         4.00 o                         
   3   5   8        191.36        191.82         5.58 o                         
   0   6   8        331.10        334.86         5.29 o                         
   2   6   8        283.29        301.30         8.65 o                         
   0   1   9       1063.36       1016.96        29.32 o                         
   1   2   9        864.44        824.85        24.89 o                         
   0   3   9        683.36        719.58        42.08 o                         
   2   3   9        572.86        601.16         8.18 o                         
   1   4   9        505.00        523.06         5.60 o                         
   3   4   9        351.58        363.32         6.06 o                         
   0   5   9        323.38        333.23         4.28 o                         
   2   5   9        277.88        276.92         3.75 o                         
   1   6   9        233.31        233.93         4.54 o                         
   0   0  10        719.32        670.70        60.22 o                         
   1   1  10        299.30        271.67        10.49 o                         
   0   2  10        603.51        574.64        19.23 o                         
   2   2  10        510.67        522.62        10.35 o                         
   1   3  10        231.94        228.23        13.07 o                         
   3   3  10        178.28        184.19         6.48 o                         
   0   4  10        373.20        381.27        10.00 o                         
   2   4  10        320.03        323.48         4.21 o                         
   4   4  10        205.79        198.04         7.82 o                         
   1   5  10        135.26        136.17         3.52 o                         
   0   1  11        228.30        212.47         7.75 o                         
   1   2  11        209.21        204.40         2.85 o                         
   0   3  11        179.44        186.55         3.98 o                         
   2   3  11        162.63        166.08         1.93 o                         
   1   4  11        154.67        154.68         2.87 o                         
   3   4  11        118.62        110.74         7.06 o                         
   0   5  11        107.17        112.03         4.56 o                         
   2   5  11         96.51         87.12         7.72 o                         
   0   0  12        379.24        377.24        20.93 o                         
   1   1  12        183.11        178.67         5.34 o                         
   0   2  12        324.07        328.50         6.29 o                         
   2   2  12        277.90        282.67         7.09 o                         
   1   3  12        139.68        137.15         5.75 o                         
   3   3  12        106.76        103.31         4.78 o                         
   0   4  12        206.89        201.73         3.92 o                         
   2   4  12        178.76        180.37         5.01 o                         
   0   1  13        300.04        300.48         5.41 o                         
   1   2  13        254.65        251.31         4.12 o                         
   0   3  13        209.72        211.94         4.00 o                         
   2   3  13        179.60        174.77         3.49 o                         
   0   0  14        221.81        219.38        31.76 o                         
   1   1  14        123.35        131.57         8.66 o                         
   0   2  14        189.44        182.05         6.43 o                         
   2   2  14        162.30        157.25         7.66 o                         
   1   3  14         91.57         91.84         7.85 o                         
   0   1  15         63.39         64.70         3.80 o                         
                                                                                
